# Supplementary material for: Intra-Species Response Variability of Listeria monocytogenes and Salmonella enterica to Lemon Essential Oils in Cheese- and Fish-Based Spreadable Foods
Source: Foods. 2026 Jun 3;15(11):1998. doi: 10.3390/foods15111998 (PMC13256292; doi:10.3390/foods15111998)
Supplement: Supplementary file 1 [file foods-15-01998-s001.zip]

Archive with 1 entries (1 files):
- foods-4336266-supplementary.pdf
